# Supplementary material for: Clinical Multigene Panel Sequencing Identifies Distinct Mutational Association Patterns in Metastatic Colorectal Cancer
Source: Front Oncol. 2020 May 7;10:560. doi: 10.3389/fonc.2020.00560 (PMC7221020; doi:10.3389/fonc.2020.00560)
Supplement: Supplementary file 1 [file Table_1.xlsx]

## Sheet: Table S1
Table S1. Genetic variants found by IT-PGM sequencing of 22 genes involved in CRC
Patient	DDR2	NRAS	ALK	ERBB4	CTNNB1	PIK3CA	FBXW7	FGFR3	BRAF	EGFR	MET	FGFR1	NOTCH1	FGFR2	PTEN	KRAS	AKT1	MAP2K1	ERBB2	TP53	SMAD4	STK11	MMR status
CRC-1																G13D
CRC-2																G12V
CRC-3																G12D
CRC-4
CRC-5																				R156fs*14
CRC-6
CRC-7																G12D
CRC-8																				E286fs*59		P281fs*6
CRC-10																G12D						P281fs*6
CRC-11
CRC-12																				R282W
CRC-14
CRC-15															E242fs*	G12D				R175H
CRC-16		Q61H
CRC-17																G12D				R213*
CRC-18					A13T	E542K										G12C				R248R + E198K
CRC-20																Q61R				R306*
CRC-21																G12V				R273H + R213Q
CRC-22						E542K										A146T				R342*
CRC-24						H1047R														R175H
CRC-26							R465C (R385C)									G12D				R248W
CRC-27
CRC-28
CRC-29																G12A
CRC-30						E542K										G12V				R273C
CRC-31
CRC-32							R278*													R283C
CRC-33									V600E											R248Q
CRC-34																				R282W
CRC-35																G12A
CRC-36						H1047R	R465C (R385C)
CRC-37																				R175H
CRC-38																				R273C
CRC-40																A146T
CRC-41		Q61K																		P278fs*67
CRC-42
CRC-43							R465H									G13C				Q104*
CRC-44		Q61R																		R213fs*34
CRC-45
CRC-47																G13D				R282W
CRC-49																G12C				E204*
CRC-50																				Q104*
CRC-51																G12D				R273H
CRC-52																G12V
CRC-53																				Y220C
CRC-54																				R196*
CRC-56																				R306*
CRC-59						H1047R										G13D + G12C
CRC-61		Q61R																		R196*
CRC-62							R465C (R385C)		V600E
CRC-65																G13D
CRC-67																G12C				R248W
CRC-68									V600E											Y236D	R361H
CRC-69															c.1-9C>G	G12V
CRC-70							S582L													R175H
CRC-71		G12D
CRC-72
CRC-73																G12D
CRC-74																				H179N
CRC-75																G12D
CRC-76																				E171*
CRC-77																G13D
CRC-78																				S166*
CRC-79						H1047R										G12V				R306*
CRC-80																G12D					R361C
CRC-81
CRC-82						E545K														R248W
CRC-83																G12C				R306*
CRC-84																				R196*
CRC-85										E746_E749delELRE						G12V
CRC-87																				R248Q
CRC-90									V600E
CRC-92																				R248W
CRC-93		G12D																		G245D
CRC-96																G12D				R273C
CRC-98
CRC-99																				R306*
CRC-100
CRC-101									V600E
CRC-102																				R273C
CRC-103							R465H
CRC-104																G12D				I195T
CRC-105																A59T				R273C
CRC-106						E542K
CRC-107									V600E											G245C
CRC-108											N375S					G12V				R175H
CRC-109																G13D				R306*
CRC-110							R465H													R273H
CRC-112																					A118V
CRC-114																				W91*
CRC-115		Q61R
CRC-116																				Y163C
CRC-117						E545K										G12D
CRC-119																G13D				R175H
CRC-120						H1047L										G12D
CRC-121
CRC-124																				R273H
CRC-125									V600E											S166*	R361C
CRC-126																G12C				R342*
CRC-127																				R282W
CRC-128						E545K														R306*
CRC-129						E542K										G12V
CRC-133
CRC-135																G12V				R196*
CRC-136
CRC-137																				R306*
CRC-138																	E17K
CRC-139																				R282W
CRC-140										E746_E749delELRE										R175H
CRC-141						E545K										G12D
CRC-142																G12D
CRC-143						H1047R				R776H						A146T
CRC-144																G12V
CRC-145							R278*									G12D				R175H
CRC-146																				R248W	R361H
CRC-148
CRC-149																				R273C
CRC-150							R465C (R385C)									G13D
CRC-151																				R175H
CRC-152																G12D				R306*
CRC-153																G12D				R175H
CRC-155											N375S					K117N				G245S
CRC-157																				R175H
CRC-158									V600E						L57fs*						R361H
CRC-159																				R175H
CRC-160						E542K									D252Y	A146T
CRC-161						E542K										G12V
CRC-162																				R248Q	R361C
CRC-163																			V842I	R175H	R361H
CRC-164									V600E
CRC-165																G12V				R342*
CRC-167																G12D
CRC-169						E545K										G13D
CRC-170																				R248Q
CRC-171																				R248Q
CRC-173
CRC-174															T321fs*
CRC-175											N375S					G12D
CRC-176						E545K										G12A
CRC-177																G12C
CRC-178																G13D						F354L
CRC-179															c.635-1G>A					G105fs*
CRC-180																G12S				R248W	R361H
CRC-181																G12S				R248W		P281fs*6
CRC-182																A146T				R282W
CRC-183		Q61R				E545K														R175H
CRC-184																				R306*
CRC-185						E545K	R465C (R385C)									Q61H				Y220C
CRC-186						M1040I					T1010I									E298*
CRC-187																				R273C
CRC-188																G12S				R175H
CRC-189		G13V				Q546H									R173C
CRC-190						E542K
CRC-191																K117N
CRC-192
CRC-193																G12D				R248Q
CRC-194																G12D				E204*
CRC-195																G12A				F212fs*
CRC-196											N375S									R175H
CRC-197																A146V				R175H
CRC-198																G12V
CRC-199						E545K										G12D				G245S
CRC-200																K117N				R196*
CRC-201
CRC-202																				R175H
CRC-203																				G245S
CRC-206																G12D				R175H
CRC-207									V600E											G245D + R65H
CRC-208																				R273C
CRC-209
CRC-210															G165E	G12S				R282W
CRC-212									V600E											Y220C
CRC-213
CRC-214
CRC-215																				P190fs*
CRC-216						E542K										G12S
CRC-217																				R273C
CRC-218									V600E						T321fs*
CRC-220		G12C																		G245S + G187S
CRC-224																				R175H
CRC-225
CRC-226
CRC-227						Q546R										G13D
CRC-228																				G245S
CRC-229
CRC-230																G12D
CRC-231
CRC-232						E545K										G12F
CRC-233																				R248W
CRC-234																G13D
CRC-235
CRC-236																G12A				P152L
CRC-237																G13D				E204*
CRC-238																				R248Q
CRC-239																G13C
CRC-240									V600E											R248W
CRC-242				S341L		E545K	R465H									G12S + A11V				E171*
CRC-243																G12S
CRC-245		Q61K																		E294fs*
CRC-246																G13D
CRC-247																G12D				R213*
CRC-248																G13C						P281L
CRC-249						E542K														R196*
CRC-250
CRC-251																G12V
CRC-252											T1010I					G13D
CRC-253						E545K					N375S					G12V				P152L
CRC-254																G12D				R248Q
CRC-255																G12D				R273H
CRC-256							R465C (R385C)
CRC-257					S45F				V600E
CRC-259																				R273H	R361C
CRC-260
CRC-261
CRC-262
CRC-264									V600E						I253N
CRC-265																G12D				R175H	R361C
CRC-266					T41I	E542K + H1047Y			V600E											R337C
CRC-269						H1047R										G13D
CRC-271
CRC-272																				R196*
CRC-273																				R337C	R361C
CRC-274																G12V
CRC-275
CRC-276																G13D	E17K
CRC-277																G12V
CRC-278						E542K										G12V
CRC-279																				R273H
CRC-280																				R248Q
CRC-281																G12C				R342* + D208V
CRC-282						E542K			V600E
CRC-283																A146T	E17K
CRC-285
CRC-286						E545Q										G12V
CRC-288						Q546K										G12V
CRC-289															P339S					R342* + P295S
CRC-290																				R273H
CRC-292
CRC-293
CRC-294																G12V
CRC-296																G12V				R209fs*
CRC-297																G12D
CRC-298						H1047R			V600E											G245D	R361C
CRC-299																				C229fs*
CRC-300							R465H									G13D	E17K
CRC-301									V600E											R175H
CRC-305																Q61L				R175H
CRC-306							R465C (R385C)		V600E
CRC-307																A146T
CRC-308																G12D				R175H
CRC-309																				I251fs*
CRC-311																				R282W
CRC-313
CRC-315							R505C (R266C)									G12D
CRC-318																				R273C	G168*
CRC-319																G12V
CRC-320																G12D				I195T
CRC-321																G12C
CRC-322																				G245S
CRC-324							R278*									G12V				R273H
CRC-325						Q546K										G12V
CRC-326						E545K										Q61K
CRC-327						E542K										G12V
CRC-328
CRC-329						E545K
CRC-330																G12D
CRC-331																G12V				R196*
CRC-332			L1196M																	E298* + V80M
CRC-333																G12A				R273C
CRC-334									V600E
CRC-335						Q546K	R505C (R266C)
CRC-336							R505C (R266C)		V600E											R273H + R175H	R361H
CRC-337																				R196*
CRC-338															R173H	A146T
CRC-339																G12V
CRC-340																				R175H
CRC-341																G12D
CRC-342						E545K										G12V				R273H
CRC-343																G12D
CRC-345						E545K					N375S					G12D
CRC-346																				R273H	A118V
CRC-347						H1047L										G12D				R248W
CRC-348																G12D				R175H
CRC-349																G12D				R282W
CRC-350																G12D
CRC-351						E545K										G13D
CRC-352																G12V				R342*
CRC-353																G12V
CRC-354																				E271K
CRC-356
CRC-357						H1047R
CRC-358																				R175H
CRC-361
CRC-362
CRC-363									V600E											C242fs*
CRC-364									V600E											C242fs*
CRC-367									V600E
CRC-368																G13D
CRC-369						E545K
CRC-371				E317K		H1047R				R776C						G12V				R213*
CRC-372																G12V				R248Q
CRC-373																						L282fs*3
CRC-374																G12A				R282W
CRC-375											N375S											F354L
CRC-377																Q61L				S183*
CRC-378																G12V				R337C
CRC-380		Q61L																		R175H
CRC-381						E542K			V600E											R273H
CRC-382
CRC-383							R505L
CRC-384
CRC-385						H1047R										G12V
CRC-386																				R273H
CRC-387																G12V
CRC-388										E746_A750delELREA
CRC-389																				R282W
CRC-390
CRC-391
CRC-393
CRC-394
CRC-395						H1047R
CRC-396						H1047R
CRC-397
CRC-398						T1025A									L318fs*					G245S
CRC-399																G12S				R175H
CRC-400											N375S					G12D
CRC-401
CRC-402																G13D
CRC-403						Q546K										G12V
CRC-404																G12V
CRC-406																				R273H
CRC-409																G12D				R213*
CRC-410																				R306*
CRC-411																				G245S
CRC-412																G12D				R273H
CRC-413																G13D
CRC-414						H1047L												K57N		R273C	R361C
CRC-415																A146P					R361H
CRC-416		Q61K
CRC-417																G12V
CRC-419																G13D
CRC-420																G13D
CRC-421
CRC-422																				R175H
CRC-423																					R361H
CRC-424																G12D
CRC-425																G12V				R248Q
CRC-426
CRC-427						E545K										G13D				R282W
CRC-428		G12V																		R273H
CRC-429						E542K										G12C				R273C
CRC-430																G12V				R175H
CRC-431							R505C (R266C)
CRC-433																G13D
CRC-434																				R175H
CRC-435
CRC-436																G12V				R273C
CRC-438																G12V				R213Q
CRC-439						E545K	R465H									G12V
CRC-440																				S94*
CRC-441																G13D
CRC-443
CRC-444					S45F											Q61L				G245S
CRC-445						E545K	R505C (R266C)									A146T				R213Q
CRC-446
CRC-447							R465C (R385C)													R248Q
CRC-448																				E285E + T231I
CRC-449
CRC-450						E542K										K117N			V842I
CRC-451						E542K										G12D				R248Q
CRC-453																G12C
CRC-454							R465C (R385C)		V600E
CRC-455																G12D
CRC-456																G12D				R175H
CRC-460						H1047R
CRC-461																G13D
CRC-462		G12D																		R175H
CRC-463						E545K														R282W
CRC-464
CRC-465
CRC-466
CRC-467																				R282W
CRC-469						H1047R			V600E											R273C
CRC-470
CRC-471						H1047R										G12D
CRC-473						E545K														R175H
CRC-474
CRC-475																				R248Q + R110C		F354L
CRC-476																G13D				I195T
CRC-478																G12C
CRC-479											N375S									E204*
CRC-480																				N288fs*
CRC-481																				R156fs*14
CRC-482																G12D
CRC-485															c.493-12delT
CRC-486																				R248Q + Y220C
CRC-487																				R175H
CRC-488									V600E
CRC-489		Q61R
CRC-491																G12V				Y236N
CRC-492																				R175H
CRC-493																A146T				R175H
CRC-494																				R273H		P281fs*6
CRC-495																				R273H
CRC-496																A146T
CRC-497							S582L
CRC-498
CRC-499															E242*					R306*	R361H
CRC-502																				R273H
CRC-503																				R175H
CRC-504
CRC-505
CRC-506
CRC-507						T1025A			V600E
CRC-508										S784F						G13D + G12D				G245S
CRC-510																				R213*
CRC-511										G874S							E17K			R306*
CRC-512
CRC-513																				R175H
CRC-514									V600E
CRC-516																				R342*
CRC-517																G12S
CRC-518		G12D									T1010I									R337L + R249S
CRC-519									V600E
CRC-520																				R248W
CRC-522						E542K														R282W
CRC-523		Q61L																		R248Q
CRC-524																A59E			G776V	R181C
CRC-525
CRC-526		G12D																		Y163C
CRC-527
CRC-528																Q61H				R175H
CRC-529
CRC-530																G12V
CRC-531																				R175H
CRC-532
CRC-533																				R342*
CRC-534									V600E						L318fs*					R342*
CRC-535						E545K										K117N				R213*
CRC-536																						F354L
CRC-537						G1049R														R213*
CRC-538																Q61H				R175H
CRC-539																				R282G
CRC-540
CRC-541						E542K	R465H				N375S					A59T
CRC-543																						F354L
CRC-544																				C242fs*
CRC-545																G12V
CRC-546																				R175H
CRC-547
CRC-548																				R175H
CRC-549																G12V
CRC-551
CRC-552
CRC-553		Q61R																		G245S
CRC-554
CRC-555									V600E
CRC-556
CRC-557
CRC-558
CRC-560																				D281G
CRC-561																				E336*
CRC-562							R505C (R266C)									K117N				G187S
CRC-563									V600E
CRC-564		Q61K																		R175H
CRC-565																				R196*
CRC-566
CRC-567																G12V				R213*
CRC-568																				R175H
CRC-569											N375S									Y220C
CRC-570																				R248Q
CRC-571
CRC-572									V600E
CRC-573																				E271K
CRC-575																				R213*
CRC-576
CRC-577																G12A				R175H
CRC-578
CRC-579																				R273C
CRC-580																G12D
CRC-582						E545K														R248Q
CRC-583																G12D
CRC-585
CRC-586																				R248W
CRC-587							R465C (R385C)		V600E
CRC-588						E542K	R465C (R385C)		V600E
CRC-589																A146V
CRC-590																				R213*
CRC-592																G12S
CRC-593																				R306* + R283C
CRC-594
CRC-595
CRC-596																				R196*
CRC-597																				R196*
CRC-598
CRC-599							R505C (R266C)			E746_E749delELRE						G13D
CRC-600																				R175H
CRC-601																				R283C
CRC-602
CRC-603		Q61K													S170N					R248W + P177R
CRC-605									V600E
CRC-606				M313I																R273H
CRC-607									V600E
CRC-608		Q61R				E542K
CRC-609						E545K			V600E							G12V				R248W
CRC-611					T41A	H1047Y	R465H									K117N
CRC-612		Q61R																		G245S
CRC-613																				I195T
CRC-614
CRC-615																				R273C
CRC-616																				R282W
CRC-617
CRC-618																				R306*
CRC-621																				R175H
CRC-622											N375S									R175H
CRC-623																				G245S
CRC-624									V600E		N375S
CRC-625									V600E
CRC-626
CRC-627																				G245S
CRC-628																				M237V
CRC-631															R173H	Q61L				R248W
CRC-632
CRC-633						H1047R														R213*
CRC-635															R173C					E286K
CRC-636																				P190L
CRC-637																A146T
CRC-639																				C176F
CRC-640
CRC-641																				R306*
CRC-642						E545K
CRC-643																				N131delN
CRC-644		Q61R				Y1021C														G245D
CRC-648																				R306*
CRC-649									V600E
CRC-651
CRC-653																				R248Q
CRC-KR591																G12V				Q104*
CRC-KR603											T1010I				V175A							P281fs*6
CRC-KR610						E545K										G13D							MSS
CRC-KR633						E542K														R273C			MSS
CRC-KR635																				R175H			MSS
CRC-KR637																							MSS
CRC-KR643		Q61H			W25_I35del		I394K
CRC-KR671																G13D							MSS
CRC-KR672						E545G										G13D							MSS
CRC-KR673																A146T				R196*			MSS
CRC-KR675																				C176F			MSS
CRC-KR676										E709D						A146T					H530fs*		MSS
CRC-KR677																							MSS
CRC-KR683																G12D				R196*			MSS
CRC-KR688						E542K										G12D				G187S			MSS
CRC-KR689																G13D				T230P
CRC-KR692						E545K	R465C									G12A							MSS
CRC-KR693						E542K										G12V							MSS
CRC-KR694																Q61K				R248W			MSS
CRC-KR695
CRC-KR698																G12C				R248Q+C238Y
CRC-KR700						E545Q														R282W
CRC-KR701																G12V							MSS
CRC-KR702																				R175H			MSS
CRC-KR703						H1047R										G13D				R282W+ P72fs*50
CRC-KR707																G13D				Y234delY	R361H
CRC-KR711																				R248Q			MSS
CRC-KR713									V600E
CRC-KR714																G12D				R175H			MSS
CRC-KR715						R1023Q									R173H	K117N
CRC-KR716									V600E														MSI
CRC-KR717																G12D				R196Q
CRC-KR719					T41A			V390A							N63fs*36								MSI
CRC-KR720	M657R											c.448+1 G>A								R175H			MSS
CRC-KR530																G12A							MSS
CRC-KR721																G12S				R213*			MSS
CRC-KR724											E168D									R273H
CRC-KR725																G12V				R306*
CRC-KR729		G12C																		R273H			MSS
CRC-KR730																G12A							MSS
CRC-KR731							R505C								T319fs*1	G12C				P278L+V73Wfs*			MSS
CRC-KR732																G12D				R175H			MSS
CRC-KR733																				R273C			MSS
CRC-KR735																				R248Q		F354L
CRC-KR738						Q546K														c.920-1G>A
CRC-KR740																							MSS
CRC-KR741																				Y126*			MSS
CRC-KR742																G12D				R196*			MSS
CRC-KR657						E545K										G12C					K507E		MSS
CRC-KR744																							MSS
CRC-KR745						E545K										G12S							MSS
CRC-KR748		Q61R				H1047H										G13D
CRC-KR750		Q61K																		R175H			MSS
CRC-KR751																G12S				R273H
CRC-KR752																G12D				R196*			MSS
CRC-KR753																G13D							MSS
CRC-KR757																				R282W	Q183*
CRC-KR758																				Y107*			MSS
CRC-KR759							G437V									G12V
CRC-KR762																				R273H
CRC-KR763																				R213*	E193*		MSS
CRC-KR764							R505C+R393*													R175H
CRC-KR767									V600E											A161T	G508S		MSS
CRC-KR768																				R306*			MSS
CRC-KR769		G12V											V1578delV (A1570T)							R273H			MSS
CRC-KR770
CRC-KR771							R465H									G12V				c.919+1G>C			MSS
CRC-KR773																							MSS
CRC-KR777							R441L		V600E														MSI
CRC-KR788																G12C
CRC-KR790																				R273C			MSS
CRC-KR798																G12V				R196* +c.560-1G>A			MSS
CRC-KR799									V600E											P72Rfs*		P281fs*6	MSI
CRC-KR800										T783A		c.448+1 G>A				G12D			G865R	R248Q	H184Q
CRC-KR801																							MSS
CRC-KR802																G12V				R282W			MSS
CRC-KR804																							MSS
CRC-KR805																							MSS
CRC-KR806						E545G										G12C							MSS
CRC-KR808																				R273C	R361H		MSS
CRC-KR809						E545K										G13D				L344P
CRC-KR815																G12C				R248W			MSS
CRC-KR816							R505C									G12V				R158H			MSS
CRC-KR818						E545K+H1047R	R479Q									K117N							MSS
CRC-KR819							S582L									A146T
CRC-KR820																							MSS
CRC-KR821																G12C							MSS
CRC-KR822						E545K				R776H						G12D					C499Y		MSS
CRC-KR490											T1010I									R273H			MSS
CRC-KR824																G12D							MSS
CRC-KR825																				N131delN			MSS
CRC-KR828																				R175H			MSS
CRC-KR830									V600E						F257fs*9								MSI
CRC-KR831									V600E											R282W			MSS
CRC-KR832															R173C	G12V							MSS
CRC-KR839																				G245S			MSS
CRC-KR841																G12V							MSS
CRC-KR842						E542K	R465C									G12A				R175H			MSS
CRC-KR844																							MSS
CRC-KR845		Q61L																		R306*
CRC-KR848											R359Q
CRC-KR849																				R248Q
Belardinilli et al. Supplementary Table 1
