# Supplementary material for: Clinical Multigene Panel Sequencing Identifies Distinct Mutational Association Patterns in Metastatic Colorectal Cancer
Source: Front Oncol. 2020 May 7;10:560. doi: 10.3389/fonc.2020.00560 (PMC7221020; doi:10.3389/fonc.2020.00560)
Supplement: Supplementary file 2 [file Table_2.xlsx]

## Sheet: Table S2
Table S2. Parwise association between molecular changes
Gene a		TP53 (%)			KRAS (%)			PIK3CA (%)			BRAF (%)			NRAS (%)			FBXW7 (%)			SMAD4 (%)			PTEN (%)			MET (%)			STK11 (%)
	Status	Wt	Mut	pb	Wt	Mut	pb	Wt	Mut	pb	Wt	Mut	pb	Wt	Mut	pb	Wt	Mut	pb	Wt	Mut	pb	Wt	Mut	pb	Wt	Mut	pb	Wt	Mut	pb
TP53	Wt
	Mut
KRAS	Wt	187 (56.8)	200 (64.5)	0.047
	Mut	142 (43.2)	110 (35.5)
PIK3CA	Wt	270 (82.1)	270 (87.1)	0.079	349 (90.2)	191 (75.8)	9.0098e-07
	Mut	59 (17.9)	40 (12.9)		38 (9.8)	61 (24.2)
BRAF	Wt	297 (90.3)	291 (93.9)	0.094	337 (87.1)	251 (99.6)	1.1379e-08	497 (92.0)	91 (91.9)	0.968
	Mut	32 (9.7)	19 (6.1)		50 (12.9)	1 (0.4)		43 (8.0)	8 (8.1)
NRAS	Wt	320 (97.3)	288 (92.9)	0.010	357 (92.2)	251 (99.6)	0.000023	514 (95.2)	94 (94.9)	0.804*	557 (94.7)	51 (100.0)	0.163*
	Mut	9 (2.7)	22 (7.1)		30 (7.8)	1 (0.4)		26 (4.8)	5 (5.1)		31 (5.3)	0 (0.0)
FBXW7	Wt	301 (91.5)	295 (95.2)	0.064	367 (94.8)	229 (90.9)	0.05	509 (94.3)	87 (87.9)	0.02	552 (93.9)	44 (86.3)	0.071*	566 (93.1)	30 (96.8)	0.714*
	Mut	28 (8.5)	15 (4.8)		20 (5.2)	23 (9.1)		31 (5.7)	12 (12.1)		36 (6.1)	7 (13.7)		42 (6.9)	1 (3.2)
SMAD4	Wt	319 (97.0)	291 (93.9)	0.061	367 (94.8)	243 (96.4)	0.343	515 (95.4)	95 (96.0)	1*	565 (96.1)	45 (88.2)	0.022*	579 (95.2)	31 (100.0)	0.389*	568 (95.3)	42 (97.7)	0.713*
	Mut	10 (3.0)	19 (6.1)		20 (5.2)	9 (3.6)		25 (4.6)	4 (4.0)		23 (3.9)	6 (11.8)		29 (4.8)	0 (0.0)		28 (4.7)	1 (2.3)
PTEN	Wt	315 (96.3)	299 (96.5)	0.935	371 (96.1)	243 (96.8)	0.644	519 (96.5)	95 (96.0)	0.770*	568 (96.9)	46 (90.2)	0.03*	585 (96.5)	29 (93.5)	0.310*	572 (96.3)	42 (97.7)	1*	587 (96.5)	27 (93.1)	0.282*
	Mut	12 (3.7)	11 (3.5)		15 (3.9)	8 (3.2)		19 (3.5)	4 (4.0)		18 (3.1)	5 (9.8)		21 (3.5)	2 (6.5)		22 (3.7)	1 (2.3)		21 (3.5)	2 (6.9)
MET	Wt	320 (97.3)	299 (96.5)	0.555	375 (96.9)	244 (96.8)	0.958	524 (97.0)	95 (96.0)	0.533*	569 (96.8)	50 (98.0)	1*	589 (96.9)	30 (96.8)	1*	577 (96.8)	42 (97.7)	1*	590 (96.7)	29 (100.0)	1*	595 (96.9)	22 (95.7)	0.526*
	Mut	9 (2.7)	11 (3.5)		12 (3.1)	8 (3.2)		16 (3.0)	4 (4.0)		19 (3.2)	1 (2.0)		19 (3.1)	1 (3.2)		19 (3.2)	1 (2.3)		20 (3.3)	0 (0.0)		19 (3.1)	1 (4.3)
STK11	Wt	321 (97.6)	304 (98.1)	0.669	377 (97.4)	248 (98.4)	0.4	526 (97.4)	99 (100.0)	0.143*	575 (97.8)	50 (98.0)	1*	594 (97.7)	31 (100.0)	1*	582 (97.7)	43 (100.0)	0.615*	596 (97.7)	29 (100.0)	1*	601 (97.9)	22 (95.7)	0.406*	607 (98.1)	18 (90.0)	0.068*
	Mut	8 (2.4)	6 (1.9)		10 (2.6)	4 (1.6)		14 (2.6)	0 (0.0)		13 (2.2)	1 (2.0)		14 (2.3)	0 (0.0)		14 (2.3)	0 (0.0)		14 (2.3)	0 (0.0)		13 (2.1)	1 (4.3)		12 (1.9)	2 (10.0)
EGFR	Wt	323 (98.2)	305 (98.4)	0.838	384 (99.2)	244 (96.8)	0.03*	532 (98.5)	96 (97.0)	0.390*	577 (98.1)	51 (100.0)	1*	597 (98.2)	31 (100.0)	1*	586 (98.3)	42 (97.7)	0.538*	602 (98.7)	26 (89.7)	0.011*	603 (98.2)	23 (100.0)	1*	608 (98.2)	20 (100.0)	1*	614 (98.2)	14 (100.0)	1*
	Mut	6 (1.8)	5 (1.6)		3 (0.8)	8 (3.2)		8 (1.5)	3 (3.0)		11 (1.9)	0 (0.0)		11 (1.8)	0 (0.0)		10 (1.7)	1 (2.3)		8 (1.3)	3 (10.3)		11 (1.8)	0 (0.0)		11 (1.8)	0 (0.0)		11 (1.8)	0 (0.0)
a The genes with an overall mutational rate higher than 1.5% (number of mutations greater than 10) were considered for statistic analysis: TP53, KRAS, PIK3CA, BRAF, NRAS, FBXW7, SMAD4, PTEN, MET, STK11, EGFR
b Chi-squared test
* Fischer exact test
