# Supplementary material for: Clinical Multigene Panel Sequencing Identifies Distinct Mutational Association Patterns in Metastatic Colorectal Cancer
Source: Front Oncol. 2020 May 7;10:560. doi: 10.3389/fonc.2020.00560 (PMC7221020; doi:10.3389/fonc.2020.00560)
Supplement: Supplementary file 3 [file Table_3.xlsx]

## Sheet: Table S3
Table S3. Chi square and Fisher exact test
	MAP 1.1	MAP 2.1	MAP 3.1	MAP 4.1	p		MAP 1.1 vs MAP 2.1	MAP 1.1 vs MAP 3.1	MAP 1.1 vs MAP 4.1
PIK3CA 0	47.2	37.3	76.1	76.1	<0.0001		(52.8 vs 62.7) p=0.329	(52.8 vs 23.9) p=0.002	(53.8 vs 23.9) p=0.003
PIK3CA 1	52.8	62.7	23.9	23.9			MAP 2.1 vs MAP 3.1	MAP 2.1 vs MAP 4.1	MAP 3.1 vs MAP 4.1
							(62.7 vs 29.9) p<0.0001	(62.7 vs 23.9) p<0.0001	(23.9 vs 23.9) p=0.991
	MAP 1.1	MAP 2.1	MAP 3.1	MAP 4.1	p		MAP 1.1 vs MAP 2.1	MAP 1.1 vs MAP 3.1	MAP 1.1 vs MAP 4.1
BRAF 0	97.2	100.0	79.5	54.9	<0.0001		(2.8 vs 0.0) p=0.350*	(2.8 vs 20.5) p=0.013	(2.8 vs 45.1) p<0.0001
BRAF 1	2.8	0.0	20.5	45.1			MAP 2.1 vs MAP 3.1	MAP 2.1 vs MAP 4.1	MAP 3.1 vs MAP 4.1
							(0.0 vs 20.5) p<0.0001	(0.0 vs 45.1) p<0.0001	(20.5 vs 45.1) p=0.001
	MAP 1.1	MAP 2.1	MAP 3.1	MAP 4.1	p		MAP 1.1 vs MAP 2.1	MAP 1.1 vs MAP 3.1	MAP 1.1 vs MAP 4.1
NRAS 0	100.0	98.5	75.0	88.7	<0.0001*		(0.0 vs 1.5) p=1.0*	(0.0 vs 25.0) p=0.001	(0.0 vs 11.3) p<0.049*
NRAS 1	0.0	1.5	25.0	11.3			MAP 2.1 vs MAP 3.1	MAP 2.1 vs MAP 4.1	MAP 3.1 vs MAP 4.1
							(1.5 vs 25.0) p<0.0001	(1.5 vs 11.3) p<0.034	(25.0 vs 11.3) p=0.028
	MAP 1.1	MAP 2.1	MAP 3.1	MAP 4.1	p		MAP 1.1 vs MAP 2.1	MAP 1.1 vs MAP 3.1	MAP 1.1 vs MAP 4.1
FBXW7 0	72.2	80.6	94.3	78.9	0.006		(27.1 vs 19.4) p=0.330	(27.8 vs 5.7) p=0.001*	(27.8 vs 21.1) p=0.442
FBXW7 1	27.8	19.4	5.7	21.1			MAP 2.1 vs MAP 3.1	MAP 2.1 vs MAP 4.1	MAP 3.1 vs MAP 4.1
							(19.4 vs 5.7) p=0.008	(19.5 vs 21.1) p=0.801	(5.7 vs 21.1) p=0.004
	MAP 1.1	MAP 2.1	MAP 3.1	MAP 4.1	p		MAP 1.1 vs MAP 2.1	MAP 1.1 vs MAP 3.1	MAP 1.1 vs MAP 4.1
SMAD4 0	91.7	91.0	81.8	94.4	0.084*		(8.3 vs 9.0) p=1.0*	(8.3 vs 18.2) p=0.167	(8.3 vs 5.6) p=0.685
SMAD4 1	8.3	9.0	18.2	5.6			MAP 2.1 vs MAP 3.1	MAP 2.1 vs MAP 4.1	MAP 3.1 vs MAP 4.1
							(9.0 vs 18.2) p=0.103	(9.0 vs 5.6) p=0.524*	(18.2 vs 5.6) p=0.018
	MAP 1.1	MAP 2.1	MAP 3.1	MAP 4.1	p		MAP 1.1 vs MAP 2.1	MAP 1.1 vs MAP 3.1	MAP 1.1 vs MAP 4.1
PTEN 0	88.9	92.5	92.0	87.3	0.669*		(11.1 vs 7.5) p=0.716*	(11.1 vs 8.0) p=0.729*	(11.1 vs 12.7) p=1.0*
PTEN 1	11.1	7.5	8.0	12.7			MAP 2.1 vs MAP 3.1	MAP 2.1 vs MAP 4.1	MAP 3.1 vs MAP 4.1
							(7.5 vs 8.0) p=0.910	(7.5 vs 12.7) p=0.311	(8.0 vs 12.7) p=0.325
	MAP 1.1	MAP 2.1	MAP 3.1	MAP 4.1	p		MAP 1.1 vs MAP 2.1	MAP 1.1 vs MAP 3.1	MAP 1.1 vs MAP 4.1
MET 0	91.7	92.5	90.9	94.4	0.869*		(8.3 vs 7.5) p=1.0*	(8.3 vs 9.1) p=1.0*	(8.3 vs 5.6) p=0.685*
MET 1	8.3	7.5	9.1	5.6			MAP 2.1 vs MAP 3.1	MAP 2.1 vs MAP 4.1	MAP 3.1 vs MAP 4.1
							(7.5 vs 9.1) p=0.717	(7.5 vs 5.6) p=0.740*	(9.1 vs 5.6) p=0.412
* Fisher's exact test
